# Supplementary material for: From Image-Guided Surgery to Computer-Assisted Real-Time Diagnosis with Hyperspectral and Multispectral Imaging: A Systematic Review in Gynecologic Oncology
Source: Diagnostics (Basel). 2026 Feb 20;16(4):620. doi: 10.3390/diagnostics16040620 (PMC12939005; doi:10.3390/diagnostics16040620)
Supplement: Supplementary file 1 [file diagnostics-16-00620-s001.zip]

Archive with 1 entries (1 files):
- diagnostics-4087733-supplementary.pdf
